# Supplementary material for: Changes in frontal plane kinematics over 12-months in individuals with the Percutaneous Osseointegrated Prosthesis (POP)
Source: PLoS One. 2023 Feb 22;18(2):e0281339. doi: 10.1371/journal.pone.0281339 (PMC9946262; doi:10.1371/journal.pone.0281339)
Supplement: S1 Dataset — (XLSX) [file pone.0281339.s004.xlsx]

## Sheet: Frontal Plane Hip
Gait Cycle Percentage	Reference Data Mean (Deg)	Reference Data SD (Deg)		OI Pre-Implantation Mean (Deg)	OI Pre-Implantation SD (Deg)		OI 6 Weeks Mean (Deg)	OI 6 Weeks SD (Deg)		OI 12 Weeks Mean (Deg)	OI 12 Weeks SD (Deg)		OI 6 Months Mean (Deg)	OI 6 Months SD (Deg)		OI 12 Months Mean (Deg)	OI 12 Months SD (Deg)
0	-0.1687	3.01604		-2.47551	4.76392		-2.02483	5.23161		-2.02193	3.64288		-2.22526	5.06635		-1.34761	4.93907
1	0.3689	2.99589		-2.6361	4.74311		-2.25179	5.20134		-2.27489	3.73005		-2.55989	5.31744		-1.58555	4.98496
2	0.90076	2.98111		-2.83792	4.70158		-2.52813	5.16911		-2.51144	3.79604		-2.88106	5.53641		-1.87449	5.13733
3	1.4087	2.97617		-2.96922	4.61113		-2.83193	5.10156		-2.75664	3.81079		-3.16603	5.68463		-2.08647	5.27008
4	1.88835	2.98458		-2.96513	4.52856		-3.09606	4.98373		-2.92855	3.73836		-3.37782	5.73427		-2.20351	5.43354
5	2.35055	3.00702		-2.85372	4.52844		-3.26713	4.81428		-2.97854	3.57759		-3.48632	5.71244		-2.18537	5.59875
6	2.81481	3.0411		-2.63862	4.57708		-3.32865	4.61057		-2.91232	3.353		-3.46435	5.60899		-2.01842	5.74753
7	3.2983	3.08242		-2.40004	4.68358		-3.31373	4.3977		-2.84489	3.08716		-3.33758	5.48302		-1.71735	5.86908
8	3.80694	3.12597		-2.18767	4.82403		-3.19964	4.25404		-2.65808	2.88914		-3.12527	5.34075		-1.37829	5.92045
9	4.3322	3.16763		-2.01389	4.95896		-3.00047	4.19398		-2.48825	2.78592		-2.85893	5.22445		-1.04901	5.89807
10	4.85255	3.20537		-1.90966	5.07223		-2.78099	4.18222		-2.2674	2.73993		-2.57585	5.14266		-0.77263	5.79543
11	5.33763	3.23925		-1.83849	5.18004		-2.60611	4.20286		-2.1009	2.74285		-2.29253	5.06873		-0.55804	5.67989
12	5.75407	3.27019		-1.82079	5.27865		-2.50015	4.26422		-2.00622	2.79502		-2.04637	5.03782		-0.42178	5.57141
13	6.07188	3.29805		-1.85183	5.35855		-2.54064	4.31854		-1.86843	2.82325		-1.89058	5.04635		-0.3589	5.5133
14	6.27011	3.32013		-1.90256	5.4208		-2.61929	4.41047		-1.88026	2.92005		-1.81368	5.08431		-0.34633	5.52892
15	6.34012	3.33149		-2.01183	5.47065		-2.75928	4.49976		-1.94519	3.02399		-1.8156	5.15122		-0.37124	5.60134
16	6.28619	3.32694		-2.142	5.4821		-2.94342	4.59105		-2.04679	3.12858		-1.92411	5.23587		-0.45007	5.7094
17	6.12394	3.30362		-2.30312	5.46064		-3.15957	4.6776		-2.19322	3.18847		-2.08035	5.32867		-0.50444	5.85702
18	5.87731	3.26242		-2.51147	5.40687		-3.39959	4.75223		-2.33416	3.239		-2.30164	5.40835		-0.60718	6.02927
19	5.57461	3.20779		-2.72981	5.33625		-3.64513	4.80552		-2.52914	3.2577		-2.55093	5.46913		-0.69336	6.14361
20	5.24428	3.14628		-2.9821	5.25453		-3.85777	4.81086		-2.73148	3.28239		-2.80801	5.51162		-0.82345	6.28459
21	4.91129	3.08478		-3.24933	5.16395		-4.05708	4.76821		-2.87832	3.31929		-3.04734	5.50386		-0.95507	6.38333
22	4.59474	3.02917		-3.502	5.08996		-4.22054	4.70254		-2.97038	3.3886		-3.24062	5.46826		-1.09614	6.44934
23	4.30684	2.98319		-3.76232	5.01741		-4.36008	4.58652		-3.08781	3.41174		-3.38746	5.42379		-1.21687	6.46754
24	4.05315	2.94791		-3.99807	4.94071		-4.46559	4.46602		-3.14664	3.44825		-3.50546	5.34307		-1.34594	6.44476
25	3.83366	2.92153		-4.20908	4.86961		-4.55699	4.33929		-3.21618	3.4601		-3.58451	5.26082		-1.46264	6.41144
26	3.6446	2.90011		-4.38652	4.79839		-4.6424	4.22454		-3.29775	3.46357		-3.6047	5.18927		-1.5405	6.35537
27	3.4804	2.87881		-4.51787	4.73539		-4.70955	4.12889		-3.37372	3.4219		-3.63655	5.1286		-1.62738	6.30136
28	3.33542	2.85333		-4.61207	4.6544		-4.76829	4.04376		-3.46495	3.37576		-3.67671	5.06649		-1.71441	6.25269
29	3.20547	2.82078		-4.67045	4.58417		-4.80502	3.98859		-3.58456	3.31355		-3.69094	5.04256		-1.7741	6.22926
30	3.08859	2.77988		-4.69911	4.5088		-4.81593	3.9467		-3.69369	3.26039		-3.73471	5.00141		-1.84575	6.21946
31	2.98535	2.73069		-4.69996	4.44282		-4.80939	3.91104		-3.80193	3.23017		-3.74406	5.00615		-1.87922	6.23317
32	2.89835	2.67411		-4.70495	4.38162		-4.77858	3.87505		-3.90853	3.21406		-3.75283	5.00187		-1.88905	6.26036
33	2.83111	2.61146		-4.70758	4.32928		-4.72448	3.83832		-4.00173	3.20855		-3.75642	4.99314		-1.89334	6.30505
34	2.78661	2.54426		-4.70968	4.28489		-4.64541	3.82414		-4.06605	3.22672		-3.74741	4.98166		-1.83957	6.30824
35	2.76605	2.47444		-4.69415	4.24465		-4.55962	3.79503		-4.09845	3.24817		-3.74497	4.95483		-1.76185	6.2984
36	2.76817	2.40443		-4.68181	4.21874		-4.44659	3.78572		-4.09538	3.28795		-3.72909	4.92112		-1.66869	6.28165
37	2.78916	2.33704		-4.64987	4.21653		-4.33302	3.7814		-4.08208	3.31802		-3.68442	4.88701		-1.55344	6.24722
38	2.82299	2.27494		-4.62139	4.20157		-4.20856	3.77005		-4.02106	3.36374		-3.62155	4.86495		-1.39986	6.21335
39	2.86178	2.22016		-4.60884	4.17897		-4.06251	3.76738		-3.93923	3.39011		-3.54141	4.85293		-1.25116	6.17643
40	2.89605	2.17386		-4.59142	4.15876		-3.88634	3.74515		-3.82577	3.41598		-3.43516	4.84413		-1.10008	6.11073
41	2.91514	2.13638		-4.55798	4.13707		-3.67222	3.72162		-3.67681	3.42045		-3.30917	4.83696		-0.95823	6.06721
42	2.90785	2.10742		-4.53396	4.11289		-3.40961	3.67851		-3.5071	3.41863		-3.14875	4.857		-0.81084	6.00989
43	2.86321	2.08599		-4.50339	4.08626		-3.11445	3.63427		-3.29256	3.39095		-2.95084	4.90535		-0.66484	5.97349
44	2.77118	2.07051		-4.45473	4.07277		-2.79206	3.58884		-3.04572	3.37418		-2.73753	4.95759		-0.53298	5.9433
45	2.62322	2.05903		-4.40714	4.06018		-2.47209	3.5452		-2.79954	3.34337		-2.53189	5.0193		-0.40964	5.91145
46	2.41276	2.04959		-4.42787	4.01107		-2.18976	3.4924		-2.58127	3.33573		-2.35049	5.05434		-0.3183	5.86222
47	2.13551	2.04072		-4.46223	3.97045		-1.96567	3.44499		-2.3701	3.35779		-2.18688	5.08859		-0.21311	5.82102
48	1.78946	2.03176		-4.51797	3.92447		-1.81133	3.40891		-2.24264	3.4008		-2.10931	5.07586		-0.16855	5.75292
49	1.37446	2.02327		-4.61344	3.87579		-1.73563	3.38096		-2.14106	3.47091		-2.10342	5.02535		-0.16047	5.66216
50	0.89123	2.01705		-4.73688	3.81798		-1.72072	3.35874		-2.10337	3.55562		-2.09547	4.97793		-0.17189	5.57783
51	0.34062	2.01556		-4.88675	3.74412		-1.75902	3.35888		-2.11202	3.65422		-2.10385	4.91651		-0.22134	5.48794
52	-0.2765	2.02073		-5.08146	3.64992		-1.84524	3.35483		-2.21098	3.7674		-2.11687	4.86107		-0.2827	5.42458
53	-0.95818	2.03289		-5.24702	3.56259		-1.96829	3.37869		-2.36602	3.90286		-2.1647	4.82437		-0.39762	5.39349
54	-1.69973	2.05028		-5.4651	3.43504		-2.15055	3.43049		-2.61813	4.06494		-2.31671	4.83908		-0.55969	5.3964
55	-2.49164	2.06967		-5.68152	3.32163		-2.39769	3.48805		-2.88962	4.2265		-2.53153	4.87449		-0.77616	5.42284
56	-3.31775	2.08758		-5.88551	3.22302		-2.70896	3.53003		-3.17795	4.32787		-2.79431	4.92828		-1.04126	5.45502
57	-4.15456	2.10176		-6.05685	3.14183		-3.06052	3.53113		-3.46494	4.35874		-3.08982	4.97562		-1.35905	5.4855
58	-4.97218	2.11244		-6.24116	3.06135		-3.40024	3.52123		-3.68127	4.33775		-3.39561	4.98684		-1.6881	5.46245
59	-5.73726	2.1224		-6.41548	2.99902		-3.67537	3.49257		-3.83942	4.16899		-3.69505	4.95856		-2.02187	5.40943
60	-6.41709	2.13546		-6.54685	2.96466		-3.8364	3.45704		-3.92876	3.95788		-3.95539	4.8855		-2.30588	5.33232
61	-6.98346	2.15429		-6.62807	2.97358		-3.86327	3.4353		-3.90501	3.75459		-4.13013	4.82712		-2.51612	5.25651
62	-7.41522	2.17924		-6.63518	3.02146		-3.75646	3.40187		-3.78785	3.59745		-4.17996	4.80449		-2.63355	5.20283
63	-7.69928	2.20904		-6.56465	3.10079		-3.54125	3.3769		-3.64312	3.49203		-4.10523	4.81945		-2.65635	5.19899
64	-7.83078	2.24217		-6.39495	3.18375		-3.28031	3.3533		-3.4383	3.44614		-3.94049	4.81613		-2.61987	5.30506
65	-7.81307	2.27746		-6.12691	3.2471		-2.98565	3.35856		-3.22351	3.41036		-3.70941	4.80034		-2.5016	5.40086
66	-7.65738	2.31346		-5.82701	3.29997		-2.71069	3.40727		-3.02633	3.38139		-3.46111	4.74779		-2.35755	5.54119
67	-7.38201	2.34773		-5.43923	3.29716		-2.48417	3.45424		-2.85527	3.33624		-3.20471	4.62573		-2.21368	5.68107
68	-7.0108	2.37713		-5.03866	3.33241		-2.29161	3.52904		-2.71078	3.30111		-2.95295	4.45087		-2.07887	5.81466
69	-6.57076	2.39904		-4.63694	3.35544		-2.14615	3.60192		-2.56276	3.31123		-2.74823	4.27092		-1.96077	5.93367
70	-6.08933	2.41271		-4.23453	3.38514		-2.02753	3.67507		-2.50285	3.25683		-2.55832	4.0922		-1.86748	6.04962
71	-5.59159	2.41974		-3.84292	3.41093		-1.91907	3.73872		-2.41633	3.18158		-2.41042	3.97084		-1.80674	6.15182
72	-5.09831	2.42363		-3.44847	3.44783		-1.80198	3.79463		-2.32145	3.13139		-2.29355	3.90777		-1.76947	6.28109
73	-4.62493	2.42884		-3.07952	3.48441		-1.67906	3.84829		-2.20687	3.09075		-2.18568	3.89528		-1.72425	6.38535
74	-4.18172	2.43979		-2.73908	3.54454		-1.54054	3.90931		-2.10232	3.08742		-2.07995	3.91641		-1.67439	6.47449
75	-3.77443	2.4599		-2.43381	3.62492		-1.40294	3.97127		-1.95232	3.07694		-1.95972	3.9398		-1.60923	6.54102
76	-3.40542	2.49087		-2.16835	3.73018		-1.31037	4.02211		-1.78213	3.06585		-1.84085	3.94867		-1.52114	6.56607
77	-3.07475	2.53228		-1.95493	3.85165		-1.15504	4.18889		-1.60913	3.04178		-1.7027	3.92314		-1.41112	6.54726
78	-2.7811	2.58152		-1.76721	3.99436		-1.08481	4.28322		-1.43006	3.01245		-1.54425	3.89145		-1.301	6.49841
79	-2.5225	2.63423		-1.62748	4.1132		-1.01446	4.36491		-1.2625	2.98289		-1.34621	3.78025		-1.12771	6.39143
80	-2.29691	2.68508		-1.56894	4.19282		-0.9415	4.43221		-1.08702	2.92061		-1.14974	3.71936		-1.01651	6.28869
81	-2.10268	2.72882		-1.53862	4.26546		-0.85189	4.47205		-0.95573	2.86701		-0.98604	3.66598		-0.93441	6.17683
82	-1.93917	2.76147		-1.5493	4.35595		-0.79727	4.44231		-0.8395	2.80645		-0.82339	3.61535		-0.85777	6.04802
83	-1.80719	2.78134		-1.58586	4.45205		-0.6758	4.43479		-0.75001	2.75306		-0.68065	3.59499		-0.80558	5.92884
84	-1.70939	2.78972		-1.67087	4.55209		-0.53788	4.45432		-0.65643	2.73573		-0.56549	3.59261		-0.77355	5.84131
85	-1.6501	2.79095		-1.77534	4.64225		-0.37954	4.50428		-0.62751	2.71284		-0.48583	3.60943		-0.76943	5.75811
86	-1.63431	2.79168		-1.89301	4.71623		-0.2888	4.52299		-0.56512	2.7517		-0.42695	3.62535		-0.77737	5.71183
87	-1.66565	2.79921		-2.02973	4.76643		-0.32452	4.50533		-0.47236	2.80883		-0.39602	3.635		-0.81425	5.7188
88	-1.74357	2.81901		-2.17106	4.78723		-0.41483	4.56624		-0.39535	2.86872		-0.3887	3.63677		-0.80077	5.69275
89	-1.86074	2.85261		-2.2851	4.77911		-0.35242	4.76509		-0.44193	2.96726		-0.40068	3.63096		-0.7792	5.69622
90	-2.00144	2.89704		-2.37407	4.76475		-0.50218	4.84559		-0.50598	3.03367		-0.41693	3.62722		-0.74384	5.70829
91	-2.14195	2.94637		-2.41418	4.71518		-0.82392	4.83052		-0.49095	3.14816		-0.43866	3.64721		-0.65805	5.68987
92	-2.25317	2.99418		-2.40542	4.65622		-1.0051	4.87456		-0.65951	3.22022		-0.47243	3.70083		-0.56271	5.64823
93	-2.30533	3.03522		-2.35954	4.57274		-1.14183	4.95179		-0.82594	3.32594		-0.50847	3.80245		-0.48274	5.61586
94	-2.27375	3.06554		-2.29554	4.5093		-1.2681	4.99729		-0.94093	3.3656		-0.61079	3.93638		-0.46266	5.60446
95	-2.14372	3.0824		-2.21658	4.46323		-1.31749	5.06798		-0.98233	3.35231		-0.76527	4.10834		-0.49492	5.59825
96	-1.91217	3.08515		-2.15674	4.44917		-1.57693	5.02314		-1.13547	3.36019		-1.01558	4.35328		-0.58718	5.59562
97	-1.58561	3.07602		-2.14143	4.4729		-1.72823	5.03959		-1.30578	3.39726		-1.25686	4.63779		-0.74204	5.58803
98	-1.17648	3.05919		-2.18763	4.50357		-1.91953	5.04559		-1.44132	3.45174		-1.56452	4.83237		-0.95402	5.58107
99	-0.70139	3.03873		-2.26967	4.56458		-2.0316	4.992		-1.67054	3.50135		-1.86213	5.09348		-1.17212	5.54183
100	-0.18148	3.01749		-2.40662	4.61798		-2.2009	4.95533		-1.92318	3.54878		-2.18105	5.29893		-1.40124	5.49849

## Sheet: Frontal Plane Pelvis
Gait Cycle Percentage	Reference Data Mean (Deg)	Reference Data SD (Deg)		OI Pre-Implantation Mean (Deg)	OI Pre-Implantation SD (Deg)		OI 6 Weeks Mean (Deg)	OI 6 Weeks SD (Deg)		OI 12 Weeks Mean (Deg)	OI 12 Weeks SD (Deg)		OI 6 Months Mean (Deg)	OI 6 Months SD (Deg)		OI 12 Months Mean (Deg)	OI 12 Months SD (Deg)
0	0.87715	1.64023		1.39943	3.34513		1.72704	3.1023		0.83732	2.05792		1.07055	2.63096		0.6968	2.34015
1	1.07769	1.71268		1.24658	3.38336		1.57782	3.17127		0.72723	2.14228		1.01089	2.75244		0.64115	2.39796
2	1.30533	1.79405		1.06913	3.44971		1.43942	3.2378		0.63176	2.20762		0.94892	2.86322		0.57657	2.457
3	1.5615	1.87857		0.95408	3.52945		1.32494	3.25351		0.5613	2.25448		0.90487	2.95737		0.53161	2.49811
4	1.84897	1.96093		0.95826	3.6082		1.2826	3.20255		0.57292	2.25856		0.9071	3.01994		0.56221	2.55313
5	2.17033	2.03722		1.04833	3.69594		1.32325	3.10587		0.65842	2.23266		0.99293	3.07007		0.6904	2.63657
6	2.52582	2.10524		1.17295	3.8201		1.41534	3.01936		0.83408	2.19331		1.20645	3.12715		0.92198	2.73893
7	2.91101	2.1641		1.28507	3.97103		1.52028	2.99518		1.01966	2.15995		1.49691	3.20127		1.24214	2.88139
8	3.31514	2.2136		1.34618	4.11994		1.61444	3.04904		1.22275	2.16884		1.81665	3.27711		1.53973	3.04365
9	3.72071	2.25386		1.34197	4.24524		1.67554	3.14037		1.37349	2.20408		2.10653	3.39058		1.78455	3.19306
10	4.10474	2.28538		1.26264	4.33658		1.68275	3.23065		1.43845	2.2581		2.30418	3.52157		1.93145	3.30845
11	4.44147	2.30913		1.15365	4.39512		1.62748	3.32658		1.39173	2.30623		2.39122	3.63893		1.99387	3.40481
12	4.70586	2.32628		1.0047	4.40814		1.50984	3.41764		1.26206	2.33828		2.38155	3.75462		1.96502	3.48149
13	4.87727	2.33772		0.81968	4.38329		1.29388	3.45871		1.07007	2.35488		2.24797	3.85533		1.86248	3.53556
14	4.94229	2.3436		0.63176	4.33863		1.05071	3.5083		0.82057	2.36175		2.04146	3.93206		1.71124	3.59161
15	4.89633	2.34312		0.40001	4.25128		0.78349	3.5366		0.55826	2.3623		1.78899	3.98227		1.51973	3.63819
16	4.74397	2.3348		0.17608	4.1639		0.48859	3.53502		0.2988	2.37224		1.47644	4.01298		1.26854	3.67901
17	4.49794	2.3173		-0.05661	4.07032		0.17565	3.51233		0.02725	2.37701		1.14418	3.99288		1.02375	3.72333
18	4.17702	2.29028		-0.32538	3.95841		-0.16264	3.4674		-0.21734	2.38311		0.79837	3.93176		0.75762	3.74944
19	3.80311	2.25503		-0.5931	3.8548		-0.50383	3.40236		-0.46171	2.3927		0.45584	3.83894		0.47747	3.75347
20	3.39806	2.21432		-0.88391	3.75885		-0.83382	3.31497		-0.69737	2.40775		0.12371	3.72954		0.21075	3.73986
21	2.981	2.17186		-1.19269	3.67266		-1.16681	3.20996		-0.92068	2.40499		-0.18991	3.58886		-0.04838	3.70371
22	2.56677	2.13134		-1.48031	3.60045		-1.47216	3.1282		-1.14611	2.42028		-0.46315	3.46053		-0.29237	3.65689
23	2.16551	2.09543		-1.77059	3.52185		-1.76155	3.03025		-1.35536	2.40032		-0.70226	3.36604		-0.5039	3.61121
24	1.78329	2.06518		-2.03958	3.45679		-2.01358	2.95664		-1.53377	2.3953		-0.92816	3.26957		-0.71483	3.56525
25	1.42311	2.03979		-2.27525	3.38787		-2.24326	2.89145		-1.71174	2.38782		-1.12873	3.19521		-0.9053	3.54487
26	1.08617	2.01706		-2.48424	3.31313		-2.45816	2.83391		-1.89521	2.40615		-1.30077	3.13397		-1.07249	3.53203
27	0.77283	1.99412		-2.64979	3.24109		-2.64212	2.7942		-2.0602	2.41399		-1.4736	3.10088		-1.22313	3.53631
28	0.48333	1.96828		-2.78647	3.15974		-2.81144	2.7561		-2.20865	2.44958		-1.64853	3.07803		-1.37251	3.54714
29	0.21814	1.93776		-2.89334	3.07684		-2.95542	2.73166		-2.3634	2.48541		-1.80708	3.08327		-1.49593	3.58625
30	-0.02205	1.90222		-2.96721	2.9958		-3.07028	2.7089		-2.48865	2.52966		-1.97336	3.08361		-1.6268	3.63173
31	-0.2365	1.8629		-3.01507	2.91855		-3.16365	2.70101		-2.60114	2.58465		-2.11829	3.11834		-1.74103	3.67905
32	-0.42467	1.8225		-3.05759	2.84091		-3.22821	2.70007		-2.69613	2.64432		-2.25376	3.15183		-1.84765	3.72884
33	-0.58643	1.7848		-3.08332	2.77553		-3.26139	2.70495		-2.77068	2.70551		-2.37095	3.18871		-1.94585	3.76986
34	-0.72219	1.75409		-3.09553	2.72845		-3.25741	2.7369		-2.81403	2.78193		-2.45777	3.23294		-2.01727	3.80165
35	-0.83298	1.73452		-3.07902	2.71822		-3.2346	2.76175		-2.83208	2.85298		-2.53279	3.28511		-2.05789	3.82837
36	-0.92031	1.7294		-3.05313	2.7175		-3.17105	2.79675		-2.82522	2.93561		-2.58068	3.33603		-2.07812	3.86072
37	-0.98603	1.74049		-3.00115	2.7292		-3.09631	2.84085		-2.82113	3.00924		-2.58757	3.39298		-2.07267	3.90584
38	-1.03225	1.76741		-2.92961	2.77856		-3.0024	2.88538		-2.78051	3.09831		-2.57066	3.45962		-2.01794	3.95641
39	-1.06135	1.80752		-2.86643	2.81153		-2.88078	2.93823		-2.72732	3.17398		-2.53167	3.52006		-1.95096	4.00925
40	-1.07614	1.8562		-2.77223	2.8557		-2.72445	2.98572		-2.6474	3.25506		-2.45791	3.56799		-1.86866	4.05024
41	-1.08018	1.90758		-2.64904	2.92227		-2.53423	3.03539		-2.53232	3.32114		-2.36642	3.58409		-1.76482	4.07769
42	-1.07817	1.9556		-2.51675	2.95794		-2.29963	3.07459		-2.39428	3.38047		-2.23815	3.59364		-1.65194	4.0915
43	-1.07628	1.9949		-2.36228	2.992		-2.03903	3.10805		-2.20593	3.41601		-2.09069	3.58443		-1.52407	4.06874
44	-1.08217	2.02169		-2.17327	3.01308		-1.75811	3.13428		-1.97909	3.45347		-1.91399	3.57551		-1.38407	4.03789
45	-1.1044	2.03408		-1.97754	3.00518		-1.48844	3.15347		-1.74653	3.45979		-1.75103	3.56138		-1.26148	3.97563
46	-1.15129	2.03203		-1.82928	2.93808		-1.26288	3.16325		-1.53739	3.47306		-1.60755	3.52601		-1.15875	3.8969
47	-1.22938	2.01694		-1.69202	2.82997		-1.09892	3.1787		-1.33351	3.49791		-1.50598	3.47809		-1.07347	3.81115
48	-1.34228	1.9911		-1.57541	2.72377		-1.0015	3.20172		-1.21037	3.53575		-1.50195	3.39274		-1.06929	3.69421
49	-1.49033	1.95732		-1.48621	2.58682		-0.97112	3.22213		-1.10968	3.58952		-1.57782	3.28898		-1.13073	3.55534
50	-1.67144	1.91879		-1.42987	2.43862		-0.99032	3.22859		-1.06201	3.6441		-1.65638	3.19725		-1.23634	3.43034
51	-1.88242	1.87889		-1.39585	2.29206		-1.03137	3.22664		-1.04363	3.68932		-1.73445	3.09878		-1.3946	3.30204
52	-2.12033	1.84088		-1.3949	2.09988		-1.07199	3.19355		-1.08657	3.71467		-1.78969	2.99847		-1.55357	3.19857
53	-2.38317	1.8075		-1.37006	1.94233		-1.1063	3.14382		-1.14835	3.73135		-1.83279	2.89186		-1.7281	3.13577
54	-2.66985	1.78071		-1.37896	1.82741		-1.1454	3.09287		-1.25902	3.72582		-1.91815	2.84684		-1.8876	3.10155
55	-2.97956	1.76181		-1.36972	1.7425		-1.18059	3.04043		-1.34182	3.70617		-1.99427	2.83233		-2.02444	3.10108
56	-3.31051	1.75165		-1.32722	1.71459		-1.21097	3.00369		-1.37421	3.65346		-2.04403	2.84314		-2.12776	3.11829
57	-3.65837	1.7506		-1.25239	1.78342		-1.21704	2.98529		-1.35392	3.57029		-2.05937	2.85617		-2.20224	3.1452
58	-4.01485	1.7584		-1.18627	1.90099		-1.17345	3.01448		-1.26555	3.45665		-2.02576	2.87093		-2.23596	3.18281
59	-4.36677	1.77393		-1.13107	2.03891		-1.06438	3.07248		-1.0918	3.33679		-1.94582	2.8645		-2.22623	3.21566
60	-4.69643	1.79534		-1.07166	2.19181		-0.87812	3.13803		-0.8832	3.24052		-1.81741	2.8174		-2.15643	3.22659
61	-4.98337	1.82051		-1.0092	2.39716		-0.62344	3.21294		-0.64766	3.19738		-1.62884	2.78109		-2.01704	3.21434
62	-5.20696	1.84748		-0.9157	2.59123		-0.30947	3.26426		-0.39687	3.21347		-1.36597	2.78413		-1.82157	3.20005
63	-5.3494	1.87492		-0.79901	2.7465		0.07095	3.35202		-0.17817	3.24907		-1.0561	2.83225		-1.56984	3.19702
64	-5.3982	1.90224		-0.63327	2.85369		0.4124	3.35473		0.03549	3.27648		-0.73583	2.91457		-1.28837	3.23148
65	-5.34798	1.92914		-0.42415	2.92401		0.75287	3.34252		0.25863	3.28674		-0.41326	3.01899		-1.00404	3.29307
66	-5.20115	1.95494		-0.20073	2.90427		1.09533	3.37711		0.45941	3.26362		-0.10315	3.12042		-0.70576	3.34484
67	-4.96759	1.97801		0.06485	2.86204		1.39867	3.35705		0.67721	3.23316		0.19333	3.18644		-0.42646	3.38756
68	-4.66313	1.99592		0.33342	2.80357		1.69179	3.35729		0.90684	3.19766		0.4835	3.21634		-0.14729	3.38715
69	-4.30718	2.0061		0.59696	2.75023		1.95055	3.3492		1.13639	3.14945		0.73835	3.24978		0.12257	3.373
70	-3.91982	2.00681		0.84764	2.72918		2.18129	3.33772		1.32531	3.11712		0.98938	3.24497		0.3846	3.32756
71	-3.51935	1.99756		1.08571	2.73521		2.38417	3.31349		1.53867	3.05905		1.2232	3.22742		0.63484	3.26724
72	-3.12062	1.97906		1.32964	2.75027		2.56735	3.28472		1.73753	3.01129		1.44062	3.17637		0.88053	3.2208
73	-2.73425	1.9528		1.55883	2.79022		2.72321	3.24632		1.91036	2.96496		1.65841	3.10265		1.11087	3.16432
74	-2.36686	1.92052		1.75798	2.82668		2.8592	3.20384		2.04979	2.92285		1.8697	3.01976		1.31686	3.10968
75	-2.02188	1.8838		1.93676	2.87403		2.97417	3.145		2.15671	2.88391		2.06709	2.92716		1.50118	3.03073
76	-1.70059	1.84393		2.08163	2.90894		3.06205	3.07613		2.23784	2.84266		2.23003	2.81109		1.66073	2.93178
77	-1.40325	1.80193		2.18739	2.93026		3.14602	3.04268		2.28137	2.80403		2.35441	2.68734		1.77868	2.80591
78	-1.12987	1.75869		2.27435	2.94965		3.19883	3.00818		2.30373	2.75893		2.46398	2.55896		1.88003	2.66547
79	-0.88064	1.71522		2.35189	2.96781		3.23925	2.96888		2.28962	2.7372		2.56677	2.44116		1.97636	2.50867
80	-0.65605	1.67271		2.40155	2.96252		3.25275	2.9292		2.31302	2.69478		2.63495	2.35593		2.02768	2.3316
81	-0.45675	1.63249		2.44821	2.96233		3.24883	2.89587		2.30503	2.6406		2.69827	2.28763		2.07897	2.16961
82	-0.28338	1.59583		2.46953	2.95839		3.21474	2.83168		2.27531	2.59052		2.714	2.20387		2.08562	2.00558
83	-0.13627	1.56378		2.48268	2.96818		3.16886	2.81743		2.23253	2.51643		2.70453	2.1325		2.07498	1.86675
84	-0.01527	1.53709		2.45871	2.98601		3.09851	2.8007		2.18574	2.45456		2.65973	2.0629		2.03352	1.78002
85	0.08039	1.51626		2.41377	3.01761		2.99743	2.78367		2.08618	2.3534		2.56696	1.99959		1.95722	1.6798
86	0.15222	1.50153		2.35549	3.06757		2.87486	2.76882		1.98116	2.26524		2.45755	1.92156		1.85399	1.5956
87	0.20247	1.49287		2.26435	3.11403		2.72502	2.74316		1.81159	2.13471		2.30856	1.85164		1.6975	1.55551
88	0.23407	1.48982		2.1542	3.17568		2.58098	2.74382		1.65627	2.05222		2.15082	1.77643		1.56139	1.49542
89	0.25057	1.4913		2.04007	3.24329		2.41101	2.73543		1.51022	2.01365		1.96987	1.70193		1.42724	1.44425
90	0.25603	1.49563		1.93228	3.31778		2.25477	2.71308		1.35293	1.98088		1.7867	1.63439		1.25575	1.44695
91	0.25501	1.50067		1.83376	3.39724		2.08694	2.66925		1.16669	1.94443		1.60268	1.57998		1.11383	1.47839
92	0.25269	1.50439		1.77811	3.45466		1.92734	2.6064		1.10663	2.08509		1.42272	1.54751		0.98412	1.5159
93	0.25493	1.5055		1.72826	3.48132		1.84487	2.586		0.97028	2.12605		1.26852	1.52207		0.88747	1.55746
94	0.26829	1.5042		1.69382	3.49048		1.75688	2.56216		0.84853	2.17261		1.12887	1.52867		0.79668	1.61876
95	0.29956	1.5025		1.66848	3.47092		1.72852	2.60592		0.75078	2.2243		1.03295	1.56157		0.7357	1.67185
96	0.35492	1.50432		1.62686	3.4547		1.66038	2.58579		0.66492	2.25231		0.97523	1.6228		0.69177	1.72749
97	0.43886	1.51488		1.55796	3.42892		1.4402	2.49108		0.58401	2.31477		0.94268	1.70304		0.65155	1.78757
98	0.55349	1.53927		1.46178	3.40051		1.35874	2.53272		0.50065	2.36971		0.93822	1.82352		0.61546	1.86862
99	0.69859	1.58069		1.31892	3.36702		1.26174	2.5902		0.40027	2.42012		0.93452	1.97721		0.56482	1.95157
100	0.87259	1.63916		1.15529	3.36693		1.1335	2.6637		0.28211	2.45857		0.89245	2.11486		0.5017	2.03754

## Sheet: Frontal Plane Trunk
Gait Cycle Percentage	Reference Data Mean (Deg)	Reference Data SD (Deg)		OI Pre-Implantation Mean (Deg)	OI Pre-Implantation SD (Deg)		OI 6 Weeks Mean (Deg)	OI 6 Weeks SD (Deg)		OI 12 Weeks Mean (Deg)	OI 12 Weeks SD (Deg)		OI 6 Months Mean (Deg)	OI 6 Months SD (Deg)		OI 12 Months Mean (Deg)	OI 12 Months SD (Deg)
0	-0.90112	1.83012		-3.08779	2.36928		-2.45806	3.553		-2.14065	2.20691		-1.41394	1.9782		-1.24971	1.51255
1	-1.01061	1.83932		-3.2817	2.40451		-2.63561	3.5339		-2.32713	2.20102		-1.61702	1.96424		-1.42334	1.53935
2	-1.12875	1.85102		-3.4863	2.45142		-2.82177	3.51912		-2.52586	2.20373		-1.8293	1.96455		-1.60805	1.57556
3	-1.25731	1.86611		-3.70346	2.51575		-3.01689	3.50777		-2.7369	2.21567		-2.04907	1.97985		-1.8034	1.62017
4	-1.39628	1.88476		-3.93446	2.60186		-3.22095	3.49868		-2.96031	2.23641		-2.27528	2.00955		-2.00879	1.67213
5	-1.54321	1.90649		-4.17936	2.71054		-3.43378	3.4909		-3.19583	2.2646		-2.48934	2.06182		-2.22328	1.73059
6	-1.69346	1.93047		-4.43707	2.83712		-3.65509	3.48358		-3.44806	2.29401		-2.72611	2.11345		-2.44541	1.79458
7	-1.84104	1.95577		-4.70706	2.97324		-3.8537	3.4883		-3.70244	2.32958		-2.96649	2.17094		-2.67292	1.8617
8	-1.9796	1.98126		-4.9859	3.10423		-4.11671	3.46658		-3.95916	2.36259		-3.20755	2.22821		-2.90215	1.92717
9	-2.10351	2.00557		-5.26689	3.21315		-4.34996	3.45593		-4.21296	2.38404		-3.44441	2.27823		-3.12747	1.98437
10	-2.20871	2.02708		-5.54693	3.29493		-4.55399	3.4505		-4.45093	2.39582		-3.67059	2.3149		-3.34171	2.02684
11	-2.29305	2.04414		-5.82102	3.34876		-4.76484	3.44223		-4.66766	2.39105		-3.8793	2.3349		-3.53738	2.0506
12	-2.35618	2.05543		-6.08435	3.37927		-4.95453	3.44019		-4.8573	2.3691		-4.06463	2.33835		-3.70805	2.05506
13	-2.39886	2.06023		-6.33216	3.39459		-5.15342	3.44856		-5.0167	2.33204		-4.22218	2.32831		-3.84937	2.04303
14	-2.42229	2.05845		-6.55913	3.40472		-5.29188	3.46684		-5.14532	2.28417		-4.34931	2.30983		-3.95933	2.01997
15	-2.42758	2.05062		-6.75961	3.4197		-5.4091	3.49566		-5.24457	2.23136		-4.44509	2.28882		-4.038	1.99277
16	-2.41559	2.03777		-6.92895	3.44698		-5.49609	3.53146		-5.31731	2.17998		-4.53508	2.22422		-4.11218	1.92043
17	-2.38711	2.02124		-7.06458	3.48969		-5.56613	3.57589		-5.3671	2.13579		-4.54484	2.25969		-4.10863	1.95022
18	-2.34316	2.00258		-7.1659	3.54711		-5.60746	3.61952		-5.3957	2.10513		-4.55245	2.25758		-4.10631	1.94174
19	-2.2852	1.98328		-7.23331	3.61618		-5.64903	3.67395		-5.41135	2.08225		-4.5357	2.26424		-4.08342	1.94215
20	-2.21519	1.9646		-7.26783	3.6927		-5.65222	3.71169		-5.41294	2.07074		-4.49813	2.27777		-4.04365	1.9493
21	-2.13554	1.94733		-7.27113	3.7722		-5.63978	3.7429		-5.39847	2.07227		-4.4435	2.29532		-3.99067	1.96011
22	-2.04896	1.9318		-7.24524	3.85071		-5.61315	3.76691		-5.3909	2.05667		-4.37559	2.31399		-3.92786	1.97144
23	-1.95823	1.91783		-7.19245	3.92509		-5.57339	3.78409		-5.33379	2.0889		-4.29803	2.33138		-3.85811	1.98067
24	-1.86608	1.90499		-7.11547	3.99301		-5.52143	3.79556		-5.27379	2.11165		-4.2141	2.34602		-3.78367	1.98604
25	-1.77508	1.8927		-7.01762	4.05282		-5.45828	3.80292		-5.20962	2.12674		-4.12657	2.35729		-3.70622	1.98675
26	-1.68756	1.88052		-6.90262	4.10355		-5.38511	3.80786		-5.1365	2.14117		-4.02269	2.39725		-3.61217	2.0174
27	-1.60559	1.86821		-6.77403	4.14496		-5.30319	3.81193		-5.04839	2.16311		-3.93452	2.40072		-3.53309	2.00779
28	-1.53086	1.85583		-6.63511	4.17738		-5.21388	3.81629		-4.96177	2.17717		-3.85793	2.40968		-3.45456	1.99456
29	-1.46459	1.84375		-6.48868	4.20149		-5.11857	3.82174		-4.87025	2.19173		-3.77238	2.4093		-3.37751	1.97892
30	-1.40747	1.83252		-6.33713	4.21827		-5.01854	3.82868		-4.77494	2.20695		-3.70086	2.38284		-3.31482	1.93424
31	-1.35969	1.82274		-6.18238	4.2291		-4.91494	3.83722		-4.6673	2.22755		-3.6177	2.38354		-3.24143	1.92064
32	-1.32097	1.81493		-6.0259	4.23589		-4.80855	3.84727		-4.56708	2.24424		-3.53497	2.38547		-3.16995	1.91017
33	-1.29066	1.80934		-5.86872	4.24089		-4.69955	3.85858		-4.46974	2.25954		-3.45135	2.38953		-3.09962	1.90458
34	-1.26782	1.80584		-5.71127	4.24606		-4.58739	3.87073		-4.36663	2.27821		-3.36526	2.39621		-3.02936	1.90502
35	-1.25121	1.80393		-5.55331	4.25253		-4.47082	3.88308		-4.26245	2.2979		-3.27497	2.40554		-2.95778	1.91185
36	-1.23936	1.80276		-5.39402	4.26016		-4.34808	3.89473		-4.15565	2.31899		-3.17873	2.41701		-2.88334	1.92468
37	-1.23055	1.80134		-5.23175	4.26712		-4.21701	3.90457		-4.04399	2.34169		-3.07484	2.42962		-2.80434	1.94248
38	-1.22284	1.79863		-5.06626	4.27219		-4.07526	3.9112		-3.92479	2.36597		-2.96164	2.44195		-2.71891	1.96371
39	-1.21414	1.79375		-4.87804	4.25355		-3.92051	3.91302		-3.79923	2.38947		-2.83755	2.45231		-2.62495	1.98648
40	-1.2022	1.78606		-4.69223	4.23591		-3.75606	3.91708		-3.65526	2.41646		-2.71326	2.4368		-2.53249	1.98287
41	-1.18476	1.77524		-4.49082	4.19991		-3.56815	3.90405		-3.49459	2.44403		-2.56243	2.4385		-2.41445	2.00329
42	-1.15953	1.76134		-4.2727	4.14471		-3.36119	3.88295		-3.31669	2.47036		-2.39584	2.43379		-2.2809	2.02024
43	-1.12444	1.74469		-4.03538	4.06912		-3.13388	3.85398		-3.12022	2.49444		-2.21413	2.41843		-2.132	2.02888
44	-1.07782	1.72583		-3.77752	3.97396		-2.88574	3.81821		-2.90481	2.5151		-2.01095	2.40113		-1.96104	2.03928
45	-1.01876	1.7053		-3.49877	3.8614		-2.61714	3.77742		-2.6704	2.53138		-1.78805	2.37744		-1.77771	2.04014
46	-0.94734	1.68357		-3.19952	3.73449		-2.32921	3.73378		-2.4169	2.54266		-1.55376	2.33371		-1.57383	2.02677
47	-0.8647	1.66092		-2.88075	3.59688		-2.02364	3.68941		-2.14412	2.54868		-1.2895	2.30126		-1.33917	2.02765
48	-0.77265	1.63747		-2.54419	3.45286		-1.7028	3.64601		-1.85227	2.54951		-1.01448	2.26142		-1.08246	2.02736
49	-0.67293	1.61336		-2.19271	3.30739		-1.37002	3.60459		-1.54384	2.54476		-0.70989	2.2313		-0.80475	2.0275
50	-0.56642	1.58892		-1.83062	3.16607		-1.03179	3.56775		-1.21832	2.53704		-0.39204	2.20399		-0.50211	2.03268
51	-0.45287	1.56494		-1.46382	3.03488		-0.69466	3.53486		-0.88106	2.5266		-0.064	2.18168		-0.19342	2.03682
52	-0.3314	1.5428		-1.09981	2.91937		-0.35837	3.49467		-0.54024	2.51297		0.26422	2.16209		0.11997	2.04219
53	-0.20163	1.52416		-0.74778	2.82339		-0.03656	3.45105		-0.23242	2.48084		0.58333	2.14312		0.42783	2.04593
54	-0.06459	1.51046		-0.41819	2.74754		0.26155	3.40145		0.11204	2.47195		0.88443	2.12288		0.71962	2.04444
55	0.07705	1.50236		-0.12155	2.68867		0.52755	3.34403		0.44431	2.46921		1.16	2.10001		0.98631	2.03447
56	0.21954	1.49965		0.13351	2.64089		0.75388	3.27951		0.69281	2.42736		1.40424	2.07342		1.20395	2.04027
57	0.35881	1.50154		0.34187	2.59755		0.93593	3.21032		0.93377	2.40467		1.60815	2.04035		1.40311	2.00527
58	0.49094	1.50716		0.50247	2.55285		1.07218	3.1407		1.10671	2.3594		1.7777	2.00316		1.56244	1.95756
59	0.61248	1.51569		0.61778	2.5028		1.16432	3.07585		1.23082	2.30889		1.90604	1.96019		1.68012	1.89846
60	0.7205	1.52631		0.69261	2.44562		1.21657	3.02104		1.348	2.2933		1.99293	1.91326		1.75601	1.83119
61	0.81262	1.53798		0.73272	2.38189		1.2344	2.98071		1.41381	2.27443		2.04041	1.86632		1.79223	1.7602
62	0.88708	1.54948		0.74363	2.31438		1.22327	2.95764		1.47487	2.30067		2.05647	1.82679		1.79072	1.69416
63	0.94276	1.55967		0.73037	2.2473		1.20636	2.95209		1.45383	2.27629		2.03858	1.797		1.76759	1.62243
64	0.97915	1.56772		0.69736	2.18513		1.14227	2.96342		1.41715	2.2715		1.99665	1.78297		1.70724	1.58197
65	0.99624	1.57322		0.64832	2.13151		1.0456	2.98614		1.34069	2.24777		1.93629	1.78601		1.61649	1.57339
66	0.99444	1.57606		0.58642	2.08851		0.96016	3.01895		1.24248	2.22256		1.8757	1.81139		1.522	1.56502
67	0.97454	1.57623		0.5147	2.05671		0.85459	3.05703		1.14377	2.21361		1.79269	1.84084		1.41903	1.56898
68	0.93777	1.57375		0.43625	2.03536		0.75067	3.09965		1.04195	2.2118		1.70421	1.877		1.31919	1.57088
69	0.8858	1.56875		0.3538	2.02234		0.6418	3.14406		0.92067	2.19609		1.61306	1.91566		1.21158	1.58768
70	0.82078	1.56154		0.26934	2.01448		0.5313	3.18873		0.81596	2.20162		1.52985	1.96653		1.11415	1.62388
71	0.74522	1.55271		0.18424	2.00857		0.42217	3.23248		0.71187	2.21007		1.43822	2.00256		1.01024	1.64197
72	0.66182	1.54305		0.0995	2.00234		0.31674	3.27445		0.60846	2.22149		1.34795	2.03671		0.90928	1.6601
73	0.57327	1.53336		0.0156	1.9946		0.21648	3.3141		0.54541	2.27361		1.26015	2.07071		0.81137	1.6785
74	0.48217	1.52425		-0.06734	1.98477		0.12183	3.35129		0.44115	2.29021		1.16487	2.08991		0.70851	1.67936
75	0.39094	1.51613		-0.1494	1.97251		0.03238	3.3862		0.33613	2.31049		1.0729	2.11193		0.61141	1.68539
76	0.30179	1.50921		-0.23063	1.95781		-0.0305	3.43207		0.23006	2.3333		0.9662	2.11085		0.50322	1.65791
77	0.21674	1.50368		-0.311	1.94096		-0.07387	3.49127		0.12361	2.35727		0.88138	2.14205		0.42168	1.67824
78	0.13763	1.49981		-0.39049	1.92235		-0.15544	3.52365		0.07473	2.43663		0.77505	2.14851		0.32836	1.66009
79	0.06596	1.498		-0.46919	1.90252		-0.23591	3.55551		-0.03187	2.4537		0.68971	2.16332		0.24845	1.65731
80	0.00289	1.49865		-0.54708	1.88234		-0.31574	3.58721		-0.17399	2.42823		0.6061	2.19255		0.18453	1.67423
81	-0.05094	1.50211		-0.62419	1.863		-0.39502	3.61895		-0.26911	2.43895		0.48342	2.166		0.08541	1.60659
82	-0.09543	1.50857		-0.70095	1.8458		-0.40274	3.71789		-0.4305	2.38577		0.40519	2.18936		0.03079	1.61892
83	-0.13102	1.51806		-0.7783	1.83179		-0.47851	3.75282		-0.51604	2.37937		0.33221	2.20963		-0.02094	1.63214
84	-0.15863	1.5305		-0.85757	1.82174		-0.55302	3.78693		-0.59005	2.37538		0.26502	2.22628		-0.06855	1.64272
85	-0.17957	1.54573		-0.94016	1.81616		-0.62645	3.81944		-0.6587	2.37241		0.20343	2.23908		-0.12158	1.66321
86	-0.19546	1.56357		-1.02744	1.81543		-0.70311	3.85128		-0.72564	2.36092		0.14648	2.24816		-0.16583	1.66997
87	-0.20815	1.58381		-1.12068	1.81993		-0.7764	3.8782		-0.82224	2.32898		0.09249	2.25386		-0.19671	1.63764
88	-0.21966	1.60617		-1.2209	1.83005		-0.87254	3.91206		-0.84129	2.34294		0.0393	2.25659		-0.22869	1.63848
89	-0.23217	1.63027		-1.32895	1.84623		-0.95984	3.94079		-0.90872	2.32762		-0.01552	2.25668		-0.24979	1.6047
90	-0.24796	1.65555		-1.44022	1.86507		-1.05768	3.95763		-0.98052	2.31125		-0.07442	2.25413		-0.29464	1.59501
91	-0.26939	1.68129		-1.56602	1.89456		-1.17421	3.975		-1.03237	2.31092		-0.13975	2.24864		-0.36195	1.58841
92	-0.29873	1.70663		-1.70159	1.93105		-1.27333	3.96928		-1.14948	2.27093		-0.21363	2.23953		-0.42651	1.59444
93	-0.33798	1.73067		-1.8469	1.97449		-1.38216	3.95497		-1.23682	2.25378		-0.29811	2.22588		-0.46861	1.55467
94	-0.38861	1.75257		-2.00149	2.02458		-1.51522	3.93221		-1.33496	2.234		-0.39526	2.20668		-0.54867	1.54062
95	-0.45119	1.77169		-2.16465	2.08068		-1.73474	3.95078		-1.4402	2.21541		-0.50716	2.18119		-0.63979	1.52444
96	-0.5252	1.78764		-2.33567	2.14184		-1.90676	3.87468		-1.59165	2.16048		-0.63568	2.14935		-0.74328	1.50731
97	-0.60911	1.80046		-2.5214	2.20952		-1.99199	3.69408		-1.72901	2.13539		-0.77105	2.12294		-0.86004	1.4909
98	-0.70082	1.81063		-2.70646	2.27756		-2.23814	3.60125		-1.87987	2.11122		-0.92792	2.08985		-0.99044	1.47719
99	-0.79855	1.8191		-2.90761	2.3514		-2.45992	3.54859		-2.04328	2.09034		-1.08019	2.07465		-1.13439	1.4682
100	-0.90174	1.82719		-3.10727	2.42739		-2.63776	3.53926		-2.20205	2.10195		-1.26468	2.03802		-1.29145	1.46574

## Sheet: Frontal Plane Trunk-Pelvis
Gait Cycle Percentage	Reference Data Mean (Deg)	Reference Data SD (Deg)		OI Pre-Implantation Mean (Deg)	OI Pre-Implantation SD (Deg)		OI 6 Weeks Mean (Deg)	OI 6 Weeks SD (Deg)		OI 12 Weeks Mean (Deg)	OI 12 Weeks SD (Deg)		OI 6 Months Mean (Deg)	OI 6 Months SD (Deg)		OI 12 Months Mean (Deg)	OI 12 Months SD (Deg)
0	-0.91507	2.31258		-4.47281	-4.0662		-4.0662	3.34721		-2.74444	2.24149		-2.07475	2.45279		-1.43276	1.85867
1	-1.21095	2.30114		-4.46168	-4.03709		-4.03709	3.41396		-2.73891	2.31508		-2.11442	2.53832		-1.44853	1.8879
2	-1.5487	2.30198		-4.42998	-4.02		-4.02	3.49571		-2.75365	2.40495		-2.14948	2.62534		-1.45661	1.9226
3	-1.93324	2.31778		-4.46878	-4.03571		-4.03571	3.52216		-2.8079	2.4886		-2.20903	2.69729		-1.49425	1.9483
4	-2.36939	2.34779		-4.64205	-4.13794		-4.13794	3.44494		-2.96766	2.51913		-2.34327	2.73436		-1.64168	1.9517
5	-2.85885	2.38796		-4.93341	-4.34385		-4.34385	3.28413		-3.23789	2.49961		-2.57566	2.72214		-1.93279	1.92198
6	-3.39743	2.43232		-5.30435	-4.62451		-4.62451	3.10883		-3.63933	2.46216		-2.99783	2.74156		-2.38166	1.89799
7	-3.97292	2.47464		-5.69662	-4.9048		-4.9048	2.96238		-4.08661	2.41563		-3.54005	2.78122		-2.96641	1.9245
8	-4.56455	2.5096		-6.06252	-5.26099		-5.26099	2.92355		-4.5745	2.40122		-4.1456	2.83217		-3.56254	1.99113
9	-5.14441	2.53386		-6.38108	-5.57525		-5.57525	2.94352		-5.02293	2.40801		-4.73655	2.92855		-4.11343	2.08458
10	-5.68053	2.54669		-6.6331	-5.81438		-5.81438	3.00729		-5.37795	2.41822		-5.23662	3.04599		-4.56077	2.17403
11	-6.14091	2.55012		-6.84422	-6.00896		-6.00896	3.15499		-5.60211	2.40674		-5.6055	3.15734		-4.89893	2.26201
12	-6.49747	2.54799		-6.99509	-6.12042		-6.12042	3.34702		-5.71038	2.38568		-5.84429	3.26783		-5.11016	2.33391
13	-6.72918	2.5443		-7.08538	-6.1406		-6.1406	3.5641		-5.71263	2.34985		-5.91863	3.36607		-5.20578	2.39045
14	-6.82399	2.54139		-7.14436	-6.07109		-6.07109	3.77984		-5.62245	2.31247		-5.87407	3.4543		-5.20734	2.46647
15	-6.77961	2.53894		-7.12752	-5.95602		-5.95602	3.96034		-5.4823	2.27182		-5.73718	3.52802		-5.12566	2.55
16	-6.6034	2.53438		-7.07557	-5.77195		-5.77195	4.09598		-5.30924	2.25526		-5.53188	3.56989		-4.97443	2.62211
17	-6.31135	2.52463		-6.97488	-5.54332		-5.54332	4.19721		-5.09557	2.24		-5.22284	3.5986		-4.74646	2.74458
18	-5.9261	2.50803		-6.80329	-5.25658		-5.25658	4.2671		-4.88523	2.23548		-4.89683	3.56214		-4.49677	2.82089
19	-5.47409	2.48549		-6.59605	-4.95652		-4.95652	4.30984		-4.66057	2.24683		-4.55167	3.50303		-4.21059	2.87284
20	-4.98218	2.46048		-6.33551	-4.6293		-4.6293	4.29938		-4.43242	2.26475		-4.19725	3.41503		-3.92035	2.89835
21	-4.47472	2.43783		-6.03018	-4.28228		-4.28228	4.26021		-4.19906	2.29506		-3.84833	3.30103		-3.62785	2.89588
22	-3.97148	2.42216		-5.71576	-3.94638		-3.94638	4.22221		-3.97506	2.32076		-3.52766	3.19173		-3.33942	2.87387
23	-3.48694	2.41628		-5.3722	-3.61573		-3.61573	4.16462		-3.7128	2.3516		-3.23276	3.09913		-3.07647	2.83303
24	-3.03062	2.42037		-5.02806	-3.31177		-3.31177	4.1101		-3.48788	2.37422		-2.94704	3.01064		-2.81119	2.79749
25	-2.60812	2.43213		-4.69318	-3.02053		-3.02053	4.05556		-3.25798	2.38112		-2.68286	2.93052		-2.56429	2.77077
26	-2.22234	2.44783		-4.36924	-2.73853		-2.73853	4.00682		-3.01052	2.39889		-2.43283	2.85619		-2.32588	2.74878
27	-1.87453	2.46363		-4.07504	-2.47844		-2.47844	3.96631		-2.78096	2.39533		-2.19636	2.7894		-2.1143	2.73043
28	-1.56507	2.47682		-3.80322	-2.22827		-2.22827	3.93982		-2.56232	2.40936		-1.96966	2.75537		-1.90472	2.72839
29	-1.29389	2.48643		-3.56002	-2.00069		-2.00069	3.9242		-2.33463	2.40234		-1.75144	2.70282		-1.72061	2.73479
30	-1.06062	2.49326		-3.34941	-1.79923		-1.79923	3.90925		-2.13398	2.39568		-1.53628	2.65469		-1.54168	2.76307
31	-0.86459	2.49948		-3.17091	-1.61661		-1.61661	3.92679		-1.93786	2.38267		-1.33836	2.64626		-1.37495	2.80053
32	-0.70477	2.50799		-3.00633	-1.46298		-1.46298	3.95534		-1.76939	2.38641		-1.1548	2.65079		-1.22225	2.84417
33	-0.57971	2.52173		-2.86903	-1.34008		-1.34008	3.99234		-1.6289	2.39538		-0.99463	2.67199		-1.08517	2.89078
34	-0.48741	2.54326		-2.75833	-1.25287		-1.25287	4.05438		-1.51755	2.41993		-0.86744	2.71821		-0.97918	2.93528
35	-0.42531	2.57432		-2.68662	-1.18374		-1.18374	4.11619		-1.43677	2.4531		-0.75698	2.77862		-0.90802	2.98014
36	-0.39034	2.61554		-2.63348	-1.15137		-1.15137	4.17191		-1.38632	2.51342		-0.67874	2.8482		-0.86402	3.04493
37	-0.37896	2.66618		-2.60635	-1.12782		-1.12782	4.23475		-1.33653	2.56393		-0.64046	2.92239		-0.8484	3.11891
38	-0.38719	2.7239		-2.5928	-1.11825		-1.11825	4.29899		-1.32432	2.64156		-0.63071	3.00985		-0.88242	3.21243
39	-0.41057	2.78481		-2.53179	-1.12761		-1.12761	4.35758		-1.32686	2.71885		-0.64265	3.08894		-0.92939	3.31168
40	-0.44393	2.84379		-2.54122	-1.1658		-1.1658	4.42515		-1.34605	2.7967		-0.67522	3.15543		-0.97588	3.38761
41	-0.48112	2.89521		-2.5649	-1.21969		-1.21969	4.47486		-1.389	2.86361		-0.72888	3.20497		-1.04502	3.45511
42	-0.51468	2.93375		-2.58041	-1.3035		-1.3035	4.51972		-1.44201	2.90932		-0.80527	3.25586		-1.11147	3.50231
43	-0.53568	2.95528		-2.59241	-1.3969		-1.3969	4.54991		-1.52734	2.94924		-0.89765	3.30048		-1.18861	3.51332
44	-0.53405	2.95755		-2.60765	-1.49176		-1.49176	4.58036		-1.63308	2.99095		-0.98014	3.34446		-1.24041	3.516
45	-0.49955	2.94043		-2.59553	-1.55667		-1.55667	4.61082		-1.71901	3.01482		-1.02015	3.38361		-1.25687	3.49608
46	-0.42329	2.90586		-2.50428	-1.55577		-1.55577	4.64791		-1.75547	3.05172		-1.01181	3.40827		-1.22592	3.45656
47	-0.29946	2.85735		-2.36202	-1.47058		-1.47058	4.70177		-1.7557	3.12126		-0.91509	3.40604		-1.13978	3.40991
48	-0.12612	2.79934		-2.1617	-1.29649		-1.29649	4.76166		-1.64664	3.19466		-0.70185	3.38178		-0.9473	3.35037
49	0.09524	2.73666		-1.90016	-1.03493		-1.03493	4.81807		-1.48569	3.28462		-0.36332	3.31843		-0.66135	3.27211
50	0.36153	2.6742		-1.57359	-0.705491		-0.70549	4.86497		-1.24136	3.36613		0.00983	3.26942		-0.29764	3.21711
51	0.67003	2.61661		-1.20306	-0.33881		-0.33881	4.90636		-0.9397	3.44927		0.42141	3.2327		0.14561	3.17391
52	1.01949	2.56812		-0.79617	0.0408707		0.04087	4.91656		-0.55346	3.52236		0.84328	3.19122		0.62407	3.14931
53	1.40974	2.53198		-0.42459	0.412571		0.41257	4.89153		-0.15992	3.61552		1.27157	3.13351		1.13873	3.13157
54	1.84042	2.50985		-0.04174	0.774042		0.77404	4.82174		0.33425	3.6373		1.72624	3.0565		1.64408	3.10359
55	2.30956	2.50146		0.28253	1.10926		1.10926	4.70351		0.80136	3.62425		2.14805	2.94851		2.11545	3.04993
56	2.81211	2.50489		0.52084	1.41443		1.41443	4.5518		1.14154	3.56513		2.51099	2.84931		2.49722	2.96192
57	3.33872	2.51728		0.6724	1.65846		1.65846	4.38527		1.42191	3.42226		2.79146	2.76718		2.84143	2.86205
58	3.87461	2.53567		0.78205	1.80546		1.80546	4.2527		1.5643	3.26311		2.96702	2.70159		3.09347	2.76861
59	4.39934	2.55735		0.84894	1.83173		1.83173	4.15893		1.56612	3.1407		3.04322	2.64697		3.25036	2.70816
60	4.88798	2.57993		0.86419	1.72976		1.72976	4.10189		1.51685	3.05969		3.02109	2.59973		3.29009	2.68372
61	5.31358	2.60134		0.84039	1.50978		1.50978	4.08881		1.37541	3.06415		2.8913	2.60242		3.21644	2.69752
62	5.65057	2.61978		0.75481	1.19238		1.19238	4.10145		1.21078	3.12107		2.65315	2.68767		3.0304	2.73249
63	5.87811	2.63399		0.62276	0.791079		0.79108	4.14617		0.98432	3.20631		2.3287	2.82162		2.76203	2.81211
64	5.98257	2.64346		0.41989	0.377912		0.37791	4.18708		0.75874	3.30056		1.96546	2.97782		2.42369	2.92527
65	5.95909	2.64837		0.11839	-0.068686		-0.06869	4.25156		0.47255	3.37291		1.58148	3.13989		2.0538	3.0516
66	5.8119	2.64916		-0.16995	-0.497641		-0.49764	4.31068		0.19419	3.43019		1.21479	3.29329		1.66967	3.17464
67	5.5537	2.64603		-0.50974	-0.903085		-0.90308	4.33805		-0.10516	3.4752		0.84543	3.40189		1.2974	3.27769
68	5.20396	2.63865		-0.87783	-1.29142		-1.29142	4.35635		-0.41828	3.49891		0.48469	3.47085		0.93863	3.33502
69	4.78631	2.62639		-1.22249	-1.64514		-1.64514	4.35995		-0.74995	3.51005		0.15498	3.52467		0.58054	3.34725
70	4.32553	2.60891		-1.55598	-1.96956		-1.96956	4.35322		-1.02612	3.55196		-0.15767	3.54917		0.24133	3.32095
71	3.8447	2.58659		-1.87431	-2.26453		-2.26453	4.33119		-1.32112	3.56405		-0.45566	3.55752		-0.08413	3.2759
72	3.36326	2.5606		-2.1922	-2.53496		-2.53496	4.30154		-1.60368	3.58052		-0.73274	3.54765		-0.39937	3.23989
73	2.89597	2.53258		-2.49122	-2.77308		-2.77308	4.26337		-1.81054	3.58351		-1.00465	3.52048		-0.69239	3.18567
74	2.4529	2.50399		-2.75637	-2.98836		-2.98836	4.21708		-2.03324	3.59202		-1.26979	3.47741		-0.96009	3.11986
75	2.04019	2.47567		-2.99764	-3.17832		-3.17832	4.15816		-2.22268	3.60444		-1.51771	3.41469		-1.19733	3.01852
76	1.66118	2.44768		-3.20174	-3.31443		-3.31443	4.07248		-2.38993	3.61049		-1.74672	3.33478		-1.42166	2.88642
77	1.31755	2.41959		-3.36662	-3.43018		-3.43018	3.9944		-2.52362	3.62793		-1.92949	3.24248		-1.5885	2.72318
78	1.01022	2.39109		-3.51056	-3.55464		-3.55464	3.95791		-2.58027	3.62161		-2.11365	3.16349		-1.74221	2.53843
79	0.73983	2.36259		-3.64296	-3.66935		-3.66935	3.91978		-2.66403	3.64315		-2.28188	3.05788		-1.88823	2.33169
80	0.50688	2.33544		-3.74661	-3.7606		-3.7606	3.88651		-2.82073	3.63557		-2.41899	3.01495		-1.97802	2.10824
81	0.31159	2.31169		-3.84478	-3.83459		-3.83459	3.866		-2.90032	3.61087		-2.57235	2.96996		-2.08765	1.88907
82	0.15373	2.29358		-3.91577	-3.79978		-3.79978	3.82959		-3.03104	3.5812		-2.65178	2.93042		-2.12726	1.69193
83	0.0324	2.28291		-3.97991	-3.8271		-3.8271	3.84504		-3.06862	3.49644		-2.69838	2.90273		-2.14699	1.5314
84	-0.0541	2.28059		-4.00876	-3.82939		-3.82939	3.86706		-3.09243	3.415		-2.70212	2.87514		-2.13571	1.44304
85	-0.10837	2.28654		-4.01813	-3.79694		-3.79694	3.89472		-3.05333	3.32392		-2.65291	2.84181		-2.09528	1.37782
86	-0.13389	2.29977		-4.01576	-3.7463		-3.7463	3.93032		-3.00248	3.21308		-2.57276	2.7966		-2.01405	1.3534
87	-0.13502	2.31859		-3.98442	-3.65968		-3.65968	3.95337		-2.90743	3.10642		-2.45081	2.74043		-1.86576	1.38657
88	-0.11694	2.34075		-3.93814	-3.5973		-3.5973	4.02254		-2.74021	2.99632		-2.30748	2.67742		-1.7308	1.41754
89	-0.08555	2.36361		-3.89303	-3.49229		-3.49229	4.04761		-2.63591	2.92936		-2.1385	2.61121		-1.56796	1.48685
90	-0.04745	2.38444		-3.85488	-3.4101		-3.4101	4.05124		-2.51967	2.87288		-1.96517	2.53925		-1.40551	1.56708
91	-0.00992	2.40079		-3.83744	-3.3325		-3.3325	4.02856		-2.3505	2.81159		-1.79105	2.46872		-1.28727	1.65308
92	0.01906	2.41101		-3.8696	-3.24268		-3.24268	3.93114		-2.38505	2.85216		-1.62272	2.40407		-1.17697	1.70882
93	0.03092	2.41448		-3.92896	-3.23055		-3.23055	3.87511		-2.29381	2.84101		-1.48763	2.33088		-1.07772	1.76499
94	0.01683	2.41144		-4.00552	-3.23726		-3.23726	3.77044		-2.22609	2.82354		-1.38053	2.25883		-1.0209	1.78128
95	-0.03143	2.40257		-4.10175	-3.38267		-3.38267	3.83317		-2.18621	2.80447		-1.33109	2.18798		-1.00632	1.76233
96	-0.12023	2.38861		-4.19257	-3.44557		-3.44557	3.68674		-2.18999	2.74041		-1.33794	2.12292		-1.02275	1.72245
97	-0.25299	2.37034		-4.27844	-3.25601		-3.25602	3.22026		-2.19623	2.71135		-1.37466	2.0476		-1.05428	1.67297
98	-0.4298	2.349		-4.32004	-3.36888		-3.36888	3.19441		-2.20016	2.67036		-1.45442	1.99912		-1.09519	1.64489
99	-0.64841	2.32689		-4.34362	-3.43725		-3.43725	3.23215		-2.20983	2.65363		-1.51812	1.96321		-1.12337	1.62952
100	-0.90642	2.30772		-4.33947	-3.42705		-3.42705	3.29475		-2.19276	2.64575		-1.56941	1.99097		-1.13703	1.63222
